# Supplementary material for: Idiosyncratic genome evolution of the thermophilic cyanobacterium Synechococcus at the limits of phototrophy
Source: ISME J. 2024 Sep 25;18(1):wrae184. doi: 10.1093/ismejo/wrae184 (PMC11456837; doi:10.1093/ismejo/wrae184)
Supplement: Supplementary_Table_S1_wrae184 [file supplementary_table_s1_wrae184.xlsx]

## Sheet: Sheet1
Supplemental Table 1. Strain history and genome summary statistics.
Basic Information							Genome Assembly					Genome Annotation
Strain	Clade	Location	Source	Coordinates	Collection Temp	Reference	Coverage	N50	# Contigs	Length (bp)	BUSCO Notation	# Genes	# CDS
Nb3U1	0	Nakabusa, Japan	Control dam wall	36°23'39.72"N, 137°44'49.86"E	49.9	Ohkubo & Miyashita 2017	30	326094	25	3504380	C:93.3%[S:99.0%,D:1.0%]F:0.4%,M:5.3%,n:791	3300	3209
R50.1	I	Yellowstone, WY, USA	Rabbit Creek	44°31'9.94"N, 110°48'50.70"W	50.3	This study	20.5	51707	112	3074821	C:94.2%[S:99.7%,D:0.3%]F:0.4%,M:5.2%,n:788	2570	2500
R3.13	I	Yellowstone, WY, USA	Rabbit Creek	NA	51	Miller and Carvey 2018	10.5	8213	530	2834688	C:88.6%[S:100.0%,D:0.0%]F:3.6%,M:7.9%,n:787	2878	2825
R55.1	I	Yellowstone, WY, USA	Rabbit Creek	44°31'12.42"N, 110°48'47.85"W	54	This study	12.8	6564	651	2873751	C:82.9%[S:82.5%,D:0.4%],F:4.1%,M:13.0%,n:788	2875	2793
R55.2	I	Yellowstone, WY, USA	Rabbit Creek	44°31'12.42"N, 110°48'47.85"W	54	This study	17	25000	218	2761692	C:91.8%[S:99.0%,D:1.0%]F:1.4%,M:5.8%,n:791	3198	3082
R55.3	I	Yellowstone, WY, USA	Rabbit Creek	44°31'12.42"N, 110°48'47.85"W	54	This study	24.6	28866	165	3036368	C:93.8%[S:93.7%,D:0.1%],F:0.5%,M:5.7%,n:788	2858	2781
R55.4	I	Yellowstone, WY, USA	Rabbit Creek	44°31'12.42"N, 110°48'47.85"W	54	This study	39.8	43419	92	2980801	C:93.6%[S:93.5%,D:0.1%],F:0.3%,M:6.1%,n:788	2760	2687
R55.5	I	Yellowstone, WY, USA	Rabbit Creek	44°31'12.42"N, 110°48'47.85"W	54	This study	24.6	34070	123	2911736	C:93.0%[S:92.9%,D:0.1%],F:0.3%,M:6.7%,n:788	2717	2634
R55.6	I	Yellowstone, WY, USA	Rabbit Creek	44°31'12.42"N, 110°48'47.85"W	54	This study	39.7	42396	96	2955413	C:93.2%[S:93.1%,D:0.1%],F:0.3%,M:6.5%,n:788	2733	2659
R55.7	I	Yellowstone, WY, USA	Rabbit Creek	44°31'12.42"N, 110°48'47.85"W	54	This study	50.5	10180	533	2707366	C:87.4%[S:99.7%,D:0.3%]F:2.4%,M:9.9%,n:788	2700	2636
R55.8	I	Yellowstone, WY, USA	Rabbit Creek	44°31'12.42"N, 110°48'47.85"W	54	This study	41.5	19895	199	2619785	C:86.0%[S:99.7%,D:0.3%]F:0.9%,M:12.8%,n:788	2460	2397
R5.12	I	Yellowstone, WY, USA	Rabbit Creek	NA	55	Miller and Carvey 2018	28.5	15925	305	3079860	C:93.3%[S:99.0%,D:1.0%]F:0.4%,M:5.3%,n:791	2863	2778
R5.13	I	Yellowstone, WY, USA	Rabbit Creek	NA	55	Miller and Carvey 2018	34.5	22294	219	2931709	C:94.0%[S:99.7%,D:0.3%]F:0.6%,M:5.1%,n:788	2750	2676
R5.15	I	Yellowstone, WY, USA	Rabbit Creek	NA	55	Miller and Carvey 2018	29.5	23659	200	2901212	C:94.2%[S:99.7%,D:0.3%]F:0.3%,M:5.3%,n:788	2737	2656
R5.16	I	Yellowstone, WY, USA	Rabbit Creek	NA	55	Miller and Carvey 2018	29.5	23569	201	2910342	C:93.9%[S:99.7%,D:0.3%]F:0.6%,M:5.2%,n:788	2754	2670
JA-2-3B'a (OS-B')	I	Yellowstone, WY, USA	Octopus Spring	44°32'2.76"N, 110°47'52.55"W	56	Bhaya et al. 2007	NR	3046682	1	3046682	C:94.3%[S:99.5%,D:0.5%]F:0.3%,M:4.9%,n:789	2812	2722
W55.1	I	Yellowstone, WY, USA	White Creek	44°31'52.06"N, 110°47'37.47"W	56.5	This study	20.9	108188	48	3000410	C:94.5%[S:94.4%,D:0.1%],F:0.3%,M:5.2%,n:788	2771	2675
W55.2	I	Yellowstone, WY, USA	White Creek	44°31'52.06"N, 110°47'37.47"W	56.5	This study	10.7	38967	122	2914768	C:94.6%[S:94.3%,D:0.3%],F:0.4%,M:5.0%,n:788	2745	2677
R60.1	I	Yellowstone, WY, USA	Rabbit Creek	44°31'13.16"N, 110°48'46.84"W	58.7	This study	21.5	28000	162	2905532	C:94.4%[S:94.3%,D:0.1%],F:0.4%,M:5.2%,n:788	2719	2645
R60.2	I	Yellowstone, WY, USA	Rabbit Creek	44°31'13.00"N, 110°48'47.04"W	58.7	This study	12.3	8141	452	2556584	C:80.4%[S:80.3%,D:0.1%],F:2.8%,M:16.8%,n:788	2602	2530
R60.3	I	Yellowstone, WY, USA	Rabbit Creek	44°31'13.25"N, 110°48'46.73"W	58.7	This study	44.5	21382	328	3086673	C:93.8%[S:99.2%,D:0.8%]F:0.4%,M:5.1%,n:790	2905	2823
R6.10	I	Yellowstone, WY, USA	Rabbit Creek	NA	61	Miller and Carvey 2018	7.82	174744	15	2396226	C:76.0%[S:75.9%,D:0.1%],F:1.1%,M:22.9%,n:788	3164	3079
R6.5	I	Yellowstone, WY, USA	Rabbit Creek	NA	61	Miller and Carvey 2018	55	13258	413	2883433	C:93.4%[S:99.7%,D:0.3%]F:1.0%,M:5.3%,n:788	2797	2717
R6.6	I	Yellowstone, WY, USA	Rabbit Creek	NA	61	Miller and Carvey 2018	21.5	6737	618	2801882	C:85.9%[S:99.7%,D:0.3%]F:5.2%,M:8.6%,n:788	2852	2780
R6.7	I	Yellowstone, WY, USA	Rabbit Creek	NA	61	Miller and Carvey 2018	24.5	7741	551	2804242	C:88.8%[S:99.7%,D:0.3%]F:4.1%,M:6.9%,n:788	2790	2720
W60.1	I	Yellowstone, WY, USA	White Creek	44°31'48.43"N, 110°47'29.74"W	61.3	This study	6	24828	244	3019080	C:91.5%[S:99.5%,D:0.5%]F:1.8%,M:6.2%,n:789	2270	2189
R8.2	I	Yellowstone, WY, USA	Rabbit Creek	NA	63.5	Miller and Carvey 2018	47.5	5312	775	2809343	C:86.2%[S:99.7%,D:0.3%]F:5.5%,M:8.1%,n:788	2906	2841
OH20	II	Lakeview, OR, USA	Hunter's Hot Spring	42°13'17.49"N, 120°22'11.62"W	55	Miller & Castenholz 2000	50	92216	61	2845005	C:94.3%[S:99.7%,D:0.3%]F:0.3%,M:5.2%,n:788	2640	2561
H55.1	II	Lakeview, OR, USA	Hunter's Hot Spring	42°13'17.49"N, 120°22'11.62"W	55.6	This study	46.2	98780	52	2761084	C:93.8%[S:93.7%,D:0.1%],F:0.4%,M:5.8%,n:788	2563	2502
H55.10	II	Lakeview, OR, USA	Hunter's Hot Spring	42°13'17.49"N, 120°22'11.62"W	55.6	This study	25.5	45408	316	3128005	C:92.3%[S:97.7%,D:2.3%]F:0.3%,M:5.2%,n:796	2968	2867
H55.11	II	Lakeview, OR, USA	Hunter's Hot Spring	42°13'17.49"N, 120°22'11.62"W	55.6	This study	32.5	18474	363	2964952	C:93.5%[S:99.7%,D:0.3%]F:0.6%,M:5.6%,n:788	2793	2707
H55.2	II	Lakeview, OR, USA	Hunter's Hot Spring	42°13'17.49"N, 120°22'11.62"W	55.6	This study	59.8	20449	246	2756440	C:93.5%[S:99.7%,D:0.3%]F:0.8%,M:5.5%,n:788	2632	2562
H55.4	II	Lakeview, OR, USA	Hunter's Hot Spring	42°13'17.49"N, 120°22'11.62"W	55.6	This study	49.4	51425	105	2826811	C:92.6%[S:98.7%,D:1.3%]F:0.5%,M:5.7%,n:792	2641	2573
H55.5	II	Lakeview, OR, USA	Hunter's Hot Spring	42°13'17.49"N, 120°22'11.62"W	55.6	This study	60	108873	47	2728066	C:91.2%[S:99.7%,D:0.3%]F:0.1%,M:8.4%,n:788	2539	2468
H55.6	II	Lakeview, OR, USA	Hunter's Hot Spring	42°13'17.49"N, 120°22'11.62"W	55.6	This study	70.5	113044	52	2799196	C:94.3%[S:99.7%,D:0.3%]F:0.1%,M:5.3%,n:788	2599	2530
H55.7	II	Lakeview, OR, USA	Hunter's Hot Spring	42°13'17.49"N, 120°22'11.62"W	55.6	This study	45.3	115727	38	2739010	C:93.4%[S:93.3%,D:0.1%],F:0.1%,M:6.5%,n:788	2539	2478
H55.8	II	Lakeview, OR, USA	Hunter's Hot Spring	42°13'17.49"N, 120°22'11.62"W	55.6	This study	35.5	84108	58	2727731	C:90.7%[S:99.7%,D:0.3%]F:0.1%,M:8.9%,n:788	2543	2473
H55.9	II	Lakeview, OR, USA	Hunter's Hot Spring	42°13'17.49"N, 120°22'11.62"W	55.6	This study	19.6	23503	214	2702316	C:89.6%[S:89.5%,D:0.1%],F:2.2%,M:8.2%,n:788	2640	2577
OH2	III	Lakeview, OR, USA	Hunter's Hot Spring	42°13'17.49"N, 120°22'11.62"W	55	This study	220	39262	126	2734292	C:87.7%[S:99.7%,D:0.3%]F:3.8%,M:8.2%,n:788	2770	2671
H60.1	III	Lakeview, OR, USA	Hunter's Hot Spring	42°13'17.49"N, 120°22'11.62"W	62	This study	35.5	22664	292	2811816	C:92.9%[S:99.0%,D:1.0%]F:0.3%,M:5.8%,n:791	2662	2552
H60.2	III	Lakeview, OR, USA	Hunter's Hot Spring	42°13'17.49"N, 120°22'11.62"W	62	This study	9.89	31653	146	2709982	C:93.6%[S:93.5%,D:0.1%],F:0.6%,M:5.8%,n:788	2549	2451
H60.3	III	Lakeview, OR, USA	Hunter's Hot Spring	42°13'17.49"N, 120°22'11.62"W	62	This study	9.13	20553	216	2666742	C:92.6%[S:92.5%,D:0.1%],F:1.1%,M:6.3%,n:788	2573	2499
H60.4	III	Lakeview, OR, USA	Hunter's Hot Spring	42°13'17.49"N, 120°22'11.62"W	62	This study	24.1	120468	38	2798208	C:94.0%[S:93.9%,D:0.1%],F:0.3%,M:5.7%,n:788	2616	2516
R60.4	III	Yellowstone, WY, USA	Rabbit Creek	44°31'13.25"N, 110°48'46.73"W	62.7	This study	17.5	26183	168	2652680	C:91.0%[S:90.6%,D:0.4%],F:1.5%,M:7.5%,n:788	2624	2532
B60.1	III	Lakeview, OR, USA	Hunter's Hot Spring	42°13'16.69"N, 120°22'10.81"W	63.4	This study	16.2	21885	227	2755066	C:92.9%[S:92.5%,D:0.4%],F:1.0%,M:6.1%,n:788	2638	2552
B60.2	III	Lakeview, OR, USA	Hunter's Hot Spring	42°13'16.69"N, 120°22'10.81"W	63.4	This study	15.7	44633	87	2689978	C:94.3%[S:94.2%,D:0.1%],F:0.3%,M:5.4%,n:788	2521	2432
60AY4M2	IV	Yellowstone, WY, USA	Mushroom Spring	NA	60	Olsen et al. 2015	35	3142301	6	3162818	C:93.1%[S:98.7%,D:1.3%]F:0.1%,M:5.5%,n:793	2709	2622
JA-3-3Ab (OS-A)	IV	Yellowstone, WY, USA	Octopus Spring	44°32'2.76"N, 110°47'52.55"W	61.5	Bhaya et al. 2007	NR	2932766	1	2932766	C:92.2%[S:97.7%,D:2.3%]F:0.1%,M:5.4%,n:796	2825	2701
W60.2	IV	Yellowstone, WY, USA	White Creek	44°31'48.43"N, 110°47'29.74"W	62.8	This study	11.1	17123	234	2575073	C:88.0%[S:85.8%,D:2.2%],F:2.5%,M:9.5%,n:788	2592	2504
W60.3	IV	Yellowstone, WY, USA	White Creek	44°31'48.43"N, 110°47'29.74"W	64.8	This study	12.6	67926	85	2634779	C:84.0%[S:81.0%,D:3.0%],F:0.9%,M:15.1%,n:788	2555	2457
65AY6A.5f	IV	Yellowstone, WY, USA	Mushroom Spring	NA	65	David Ward Lab	1682.3	58733	88	2852378	C:90.2%[S:95.5%,D:4.5%]F:0.4%,M:5.0%,n:805	2725	2670
65AY6A5	IV	Yellowstone, WY, USA	Mushroom Spring	NA	65	Olsen et al. 2015	22	2508234	9	2981827	C:93.2%[S:99.0%,D:1.0%]F:0.3%,M:5.6%,n:791	2684	2597
65AY6Li	IV	Yellowstone, WY, USA	Mushroom Spring	NA	65	Olsen et al. 2015	16	2795989	2	2933219	C:92.1%[S:97.7%,D:2.3%]F:0.1%,M:5.5%,n:796	2741	2632
RC10A2	IV	Yellowstone, WY, USA	Rabbit Creek	44°31'09.47"N, 110°48'40.10"W	69	This study	16.5	47547	174	3893066	C:91.0%[S:96.5%,D:3.5%]F:0.4%,M:5.1%,n:801	3708	3557
RC10B2	IV	Yellowstone, WY, USA	Rabbit Creek	44°31'09.47"N, 110°48'40.10"W	69	This study	60	62332	132	4070176	C:90.2%[S:95.5%,D:4.5%]F:0.2%,M:5.1%,n:805	3751	3605
H65.1	V	Lakeview, OR, USA	Hunter's Hot Spring	42°13'17.49"N, 120°22'11.62"W	65.1	This study	22.9	179977	20	2370985	C:92.7%[S:92.6%,D:0.1%],F:0.1%,M:7.2%,n:788	2286	2204
H70.1	V	Lakeview, OR, USA	Hunter's Hot Spring	44°31'46.63"N, 110°47'23.53"W	67.5	This study	13.5	34803	191	2463748	C:90.5%[S:98.7%,D:1.3%]F:0.9%,M:7.3%,n:792	2422	2321
H70.2	V	Lakeview, OR, USA	Hunter's Hot Spring	42°13'17.49"N, 120°22'11.62"W	67.5	This study	9.74	239022	19	2347479	C:92.8%[S:92.4%,D:0.4%],F:0.3%,M:6.9%,n:788	2263	2189
OH30	V	Lakeview, OR, USA	Hunter's Hot Spring	42°13'17.49"N, 120°22'11.62"W	70	Miller & Castenholz 2000	26.6	278810	16	2355518	C:92.9%[S:92.8%,D:0.1%],F:0.1%,M:7.0%,n:788	2268	2191
R65.1	VI	Yellowstone, WY, USA	Rabbit Creek	44°31'14.96"N, 110°48'44.43"W	64.7	This study	11.7	91742	40	2260421	C:91.8%[S:91.5%,D:0.3%],F:0.8%,M:7.4%,n:788	2207	2136
W65.1	VI	Yellowstone, WY, USA	White Creek	44°31'46.63"N, 110°47'23.53"W	66.1	This study	51.2	130261	31	2236887	C:92.0%[S:91.9%,D:0.1%],F:0.5%,M:7.5%,n:788	2179	2104
R70.1	VI	Yellowstone, WY, USA	Rabbit Creek	44°31'16.26"N, 110°48'43.08"W	69.9	This study	18.5	63677	116	2301405	C:91.5%[S:99.5%,D:0.5%]F:0.3%,M:7.7%,n:789	2304	2204
F70.1	VI	Yellowstone, WY, USA	Five Sisters	44°31'57.62"N, 110°47'50.23"W	70.4	This study	33	65604	153	2340200	C:91.3%[S:99.2%,D:0.8%]F:0.5%,M:7.5%,n:790	2359	2252
O70.2	VI	Yellowstone, WY, USA	Octopus Spring	44°32'2.47"N, 110°47'52.33"W	71.6	This study	11	228043	13	2216138	C:92.2%[S:91.9%,D:0.3%],F:0.4%,M:7.4%,n:788	2178	2108
W70.1	VI	Yellowstone, WY, USA	White Creek	44°31'45.78"N, 110°47'20.40"W	71.7	This study	15.5	202408	36	2295909	C:91.9%[S:99.5%,D:0.5%]F:0.3%,M:7.4%,n:789	2261	2172
O70.1	VI	Yellowstone, WY, USA	Octopus Spring	44°32'2.76"N, 110°47'52.55"W	72.1	This study	10.7	156181	33	2245644	C:91.7%[S:91.6%,D:0.1%],F:0.5%,M:7.8%,n:788	2211	2125
WC101	VI	Yellowstone, WY, USA	White Creek	44°31'39.14"N, 110°47'17.82"W	72.5	This study	78.6	12595	308	2529723	C:86.9%[S:86.8%,D:0.1%],F:2.8%,M:10.3%,n:788	2532	2447
WC10meta	VI	Yellowstone, WY, USA	White Creek	44°31'39.14"N, 110°47'17.82"W	72.5	This study	30.8	91742	40	2260421	C:83.6%[S:83.1%,D:0.5%],F:0.6%,M:15.8%,n:788	2064	1996
							NR = not reported				C = complete, S = single-copy, D = duplicated,
											F = fragmented/pseudogenized, M = missing, n = total counts
