# Supplementary material for: Idiosyncratic genome evolution of the thermophilic cyanobacterium Synechococcus at the limits of phototrophy
Source: ISME J. 2024 Sep 25;18(1):wrae184. doi: 10.1093/ismejo/wrae184 (PMC11456837; doi:10.1093/ismejo/wrae184)
Supplement: Supplementary_Table_S4_wrae184 [file supplementary_table_s4_wrae184.xlsx]

## Sheet: Intergenic_DNA
Supplemental Table 4. Amount of intergenic DNA in SynAB genomes.
Strain	Clade	% Intergenic
R3-13	1	12.142
R5-12	1	12.876
R5-13	1	13.421
R5-15	1	13.46
R5-16	1	15.497
R6-5	1	16.643
R50.1	1	13.01
R55.1	1	13.847
R55.2	1	13.538
R55.3	1	14.026
R55.4	1	13.552
R55.5	1	13.744
R55.6	1	13.284
R55.7	1	13.385
R60.1	1	14.202
R60.2	1	13.897
R60.3	1	13.942
W60.1	1	13.51
W55.1	1	13.44
W55.2	1	13.382
R55.8	1	13.746
H55.1	2	12.918
H55.2	2	12.41
H55.4	2	12.321
H55.5	2	12.18
H55.6	2	12.195
H55.7	2	12.062
H55.8	2	12.102
H55.9	2	13.504
H55.10	2	13.189
H55.11	2	13.271
OH20	2	12.466
B60.1	3	13.105
H60.1	3	13.462
H60.2	3	13.555
H60.3	3	13.439
H60.4	3	13.725
OH2	3	14.329
B60.2	3	13.388
R60.4	4	13.022
65AY6Li	4	16.478
W60.2	4	13.194
W60.3	4	12.755
H65.1	5	11.449
H70.1	5	12.416
H70.2	5	11.663
OH30	5	12.358
W65.1	6	11.949
W70.1	6	11.602
F70.1	6	12.514
O70.1	6	11.054
R65.1	6	11.818
R70.1	6	11.862
O70.2	6	11.549
Nb3U1	outgroup	11.85
